# Supplementary material for: Causal relationship between Women’s reproductive traits and postpartum depression: a multivariate mendelian randomization analysis
Source: Front Genet. 2024 Oct 11;15:1434762. doi: 10.3389/fgene.2024.1434762 (PMC11502326; doi:10.3389/fgene.2024.1434762)
Supplement: Supplementary file 2 [file Table1.XLSX]

## Sheet: Table of contents
Table of contents
Supplementary Table 1. Detailed information for instrumental variables of Age at first sexual intercourse
Supplementary Table 2. Detailed information for instrumental variables of Age at menarche
Supplementary Table 3. Detailed information for instrumental variables of Age at first birth
Supplementary Table 4. Detailed information for instrumental variables of Age at menopause
Supplementary Table 5. Detailed information for instrumental variables of Lifetime number of sexual partners
Supplementary Table 6. Detailed information for instrumental variables of Age at last live birth
Supplementary Table 7. Detailed information for instrumental variables of Number of live births
Supplementary Table 8. Detailed information for instrumental variables of Number of stillbirths
Supplementary Table 9. Detailed information for instrumental variables of Number of spontaneous miscarriages
Supplementary Table 10. F-statistic and R2 for instrumental variables of Women’s reproductive traits
Supplementary Table 11. Causal relationships of Women’s reproductive traits on PDD by Univariate MR
Supplementary Table 12. Cochran's Q test for heterogeneity among UVMR analyses
Supplementary Table 13. Results of MR PRESSO Analysis for Associations between Women’s reproductive traits and Postpartum depression
Supplementary Table 14. Causal relationships of Women’s reproductive traits on PDD by Multivariate MR
Supplementary Table 15. Results of LASSO Regression Analysis for Associations between Women’s reproductive traits and Postpartum depression

## Sheet: Table S1
Supplementary Table 1. Detailed information for instrumental variables of Age at first sexual intercourse													back
Chr	Position	rsID	Effect Allele	Other Allele	EAF	Beta	SE	P(<5×10-8)	Samplesize	R2	F-statistica
1	115338190	rs10858054	T	G	0.188	0.015	0.003	2.3e-08	249835	6.78e-05	30
1	204968339	rs11240331	T	C	0.263	0.014	0.002	2.2e-09	249835	7.61e-05	34
1	88829969	rs1156981	G	A	0.114	-0.021	0.004	1.6e-09	249835	8.68e-05	35
1	151050283	rs12049116	T	C	0.212	0.015	0.003	1.9e-09	249835	7.61e-05	36
1	232581436	rs12757779	A	G	0.189	0.013	0.003	3.7e-08	249835	5.5e-05	29
1	66481188	rs1392816	T	C	0.376	0.017	0.002	6.2e-16	249835	0.00013557	66
1	156320524	rs147633738	T	C	0.053	-0.024	0.004	8.1e-09	249835	5.85e-05	33
1	96175101	rs1931263	T	G	0.476	-0.012	0.002	1.7e-08	249835	6.83e-05	31
1	110612925	rs2274568	A	G	0.447	-0.013	0.002	4.6e-10	249835	8.23e-05	38
1	78450517	rs34517439	A	C	0.091	-0.02	0.003	8.2e-10	249835	6.32e-05	37
1	151754112	rs35077383	C	T	0.485	-0.011	0.002	3.9e-08	249835	6.04e-05	27
1	234739101	rs6586405	A	C	0.324	-0.012	0.002	3e-08	249835	6.52e-05	31
1	44349405	rs803679	A	G	0.247	0.018	0.003	6.8e-12	249835	0.00011377	49
2	162101261	rs11678980	A	G	0.43	-0.012	0.002	1.2e-08	249835	7.06e-05	33
2	78018164	rs11688027	G	A	0.084	0.022	0.004	1.4e-08	249835	7.76e-05	31
2	26948413	rs12463727	A	G	0.5	0.014	0.002	5.9e-12	249835	9.94e-05	45
2	144158287	rs1320138	C	T	0.425	0.015	0.002	1.9e-12	249835	0.00010708	50
2	622225	rs1320330	G	T	0.17	-0.018	0.003	1.1e-10	249835	8.94e-05	43
2	104057364	rs1368546	C	T	0.486	0.017	0.002	2.5e-15	249835	0.00013602	62
2	185529344	rs147725178	T	C	0.028	-0.031	0.005	5.7e-09	249835	5.1e-05	32
2	6145158	rs2091377	T	C	0.435	0.012	0.002	3.1e-08	249835	6.85e-05	32
2	60463149	rs359271	C	T	0.434	-0.018	0.002	4.1e-18	249835	0.00016099	74
2	22443840	rs4557006	A	G	0.465	-0.012	0.002	8.3e-09	249835	6.93e-05	32
2	32858637	rs4952343	G	A	0.445	0.013	0.002	2.2e-09	249835	7.84e-05	36
2	184416610	rs56306056	A	G	0.208	0.016	0.003	4.1e-10	249835	8.12e-05	39
2	45062249	rs62134195	T	C	0.043	0.032	0.005	5.3e-10	249835	8.27e-05	37
2	63475640	rs62177795	A	G	0.104	0.019	0.003	9e-15	249835	6.75e-05	58
2	60166832	rs6719762	C	T	0.469	-0.022	0.002	7.2e-27	249835	0.00024328	111
2	212698718	rs714393	T	C	0.475	0.013	0.002	1.5e-09	249835	7.92e-05	36
2	100811970	rs7566527	T	C	0.387	0.014	0.002	3.8e-11	249835	8.9e-05	43
2	174015168	rs7575189	A	G	0.433	0.016	0.002	1.9e-15	249835	0.0001321	61
2	140320186	rs838042	A	G	0.314	0.016	0.002	3.9e-13	249835	0.00011308	54
3	88249922	rs12714702	G	A	0.164	-0.024	0.003	1.4e-17	249835	0.00016059	75
3	17315758	rs2084572	G	A	0.444	0.014	0.002	3.5e-11	249835	9.68e-05	44
3	50201924	rs2188151	T	G	0.397	-0.021	0.002	2.1e-24	249835	0.00021107	100
3	53773437	rs2612030	C	T	0.143	0.024	0.003	1.2e-17	249835	0.00014126	73
3	24908376	rs34606772	T	C	0.399	-0.012	0.002	1.6e-08	249835	6.68e-05	32
3	131968209	rs56392241	C	A	0.356	-0.014	0.002	8.9e-12	249835	8.99e-05	44
3	60870307	rs6776937	A	C	0.241	-0.014	0.003	1.2e-08	249835	6.96e-05	30
3	118457615	rs705240	T	C	0.18	-0.015	0.003	7e-09	249835	6.64e-05	31
3	70873278	rs7618715	A	G	0.399	0.013	0.002	1.9e-09	249835	7.61e-05	36
3	108036819	rs79269403	A	G	0.223	0.021	0.003	3.1e-17	249835	0.00014692	68
3	3726156	rs9809849	A	G	0.41	-0.014	0.002	1.8e-11	249835	9.49e-05	44
4	91590266	rs10516875	G	T	0.243	-0.015	0.002	6.6e-10	249835	8.07e-05	38
4	112503872	rs11729080	A	G	0.152	0.022	0.003	4.1e-16	249835	0.00012712	68
4	60736871	rs12511982	A	G	0.467	0.012	0.002	1.6e-08	249835	6.58e-05	30
4	25408838	rs34811474	A	G	0.217	0.016	0.002	1.3e-10	249835	8.16e-05	42
4	62972597	rs7671317	T	G	0.327	0.012	0.002	3.5e-08	249835	6.55e-05	31
4	140874760	rs809955	A	G	0.339	0.016	0.002	1e-13	249835	0.00011047	56
4	67825894	rs993700	C	T	0.233	0.016	0.003	2.9e-10	249835	8.8e-05	39
5	46004640	rs113338260	C	T	0.214	-0.015	0.003	2.2e-09	249835	7.46e-05	36
5	167411400	rs12523097	C	T	0.277	-0.014	0.002	1.2e-09	249835	7.63e-05	36
5	31078814	rs13175535	A	G	0.307	0.013	0.002	4.4e-08	249835	6.65e-05	30
5	106936435	rs2406374	T	C	0.32	0.014	0.002	4.3e-10	249835	8.41e-05	40
5	166985224	rs4868800	T	G	0.393	0.013	0.002	8.2e-10	249835	7.81e-05	37
5	124204071	rs60775983	G	A	0.165	0.018	0.003	4.5e-10	249835	8.73e-05	38
5	30845465	rs7704530	A	G	0.297	-0.013	0.002	2.9e-08	249835	6.84e-05	31
6	396321	rs12203592	T	C	0.116	0.014	0.003	3.6e-08	249835	4.03e-05	29
6	50615935	rs141547796	A	G	0.113	0.032	0.004	1.4e-17	249835	0.00021092	73
6	87858691	rs1925686	A	G	0.372	0.012	0.002	7.3e-09	249835	7.07e-05	34
6	164432799	rs4709807	C	T	0.231	-0.014	0.002	1e-08	249835	6.76e-05	33
6	67536056	rs72887338	C	T	0.369	-0.016	0.002	1.6e-14	249835	0.0001237	60
6	125050733	rs7452074	C	A	0.433	-0.013	0.002	4.9e-10	249835	8.05e-05	37
6	26319588	rs766406	T	G	0.354	0.014	0.002	5.2e-10	249835	8.33e-05	41
6	23446691	rs767943	A	C	0.287	-0.017	0.002	5.7e-13	249835	0.00011975	51
7	140182514	rs113247159	C	T	0.312	0.016	0.002	1.1e-10	249835	0.0001045	42
7	105084671	rs13307225	A	G	0.101	0.022	0.003	4.7e-11	249835	8.66e-05	41
7	32373639	rs215639	T	C	0.321	0.013	0.002	2.3e-09	249835	7.48e-05	35
7	31330785	rs35851551	G	A	0.074	-0.025	0.003	2.5e-13	249835	8.32e-05	53
7	121946082	rs58938116	T	G	0.18	-0.018	0.003	1.6e-10	249835	9.04e-05	39
7	21417556	rs62439690	A	G	0.252	-0.016	0.002	7.2e-11	249835	9.05e-05	42
7	1299334	rs6966769	G	A	0.14	0.018	0.003	1.9e-08	249835	7.99e-05	30
7	1966841	rs6978112	T	C	0.396	-0.016	0.002	2.7e-14	249835	0.00011938	57
7	114116881	rs7783012	A	G	0.476	-0.02	0.002	1.4e-20	249835	0.00019164	87
7	3424686	rs7785195	A	G	0.343	0.014	0.002	9.5e-11	249835	9.09e-05	42
7	99119110	rs7804551	G	A	0.163	0.023	0.003	2.9e-15	249835	0.00013937	61
7	75147801	rs794375	C	T	0.446	0.014	0.002	1.4e-11	249835	9.97e-05	46
8	73889570	rs10104523	C	T	0.467	-0.012	0.002	6.7e-10	249835	7.53e-05	34
8	97825208	rs10955084	T	C	0.476	-0.013	0.002	2.5e-10	249835	8.56e-05	39
8	42455166	rs2974311	A	G	0.496	0.013	0.002	2.7e-10	249835	8.58e-05	39
8	26334103	rs7008955	G	T	0.477	0.012	0.002	3.4e-08	249835	6.71e-05	31
8	95489281	rs72674824	C	T	0.298	0.014	0.002	3.4e-08	249835	7.86e-05	33
8	51118559	rs7824756	C	T	0.275	-0.016	0.002	2.8e-11	249835	9.59e-05	45
8	143326237	rs8180995	G	A	0.462	0.012	0.002	8.9e-10	249835	7.4e-05	34
9	81512820	rs10746578	G	A	0.327	0.013	0.002	5.4e-09	249835	7.32e-05	34
9	108949159	rs10978435	C	T	0.348	-0.015	0.002	1.2e-11	249835	0.00010344	47
9	96392182	rs10992812	A	G	0.365	0.012	0.002	1.7e-08	249835	6.79e-05	30
9	14529836	rs12376530	C	A	0.26	-0.015	0.002	7.9e-10	249835	8.1e-05	37
9	23352293	rs12554512	C	T	0.426	0.013	0.002	1.2e-09	249835	7.77e-05	36
10	10922977	rs2093623	A	G	0.474	0.014	0.002	4.5e-11	249835	9.63e-05	44
10	134039242	rs2130894	T	C	0.299	0.013	0.002	1.7e-08	249835	7.2e-05	30
10	63239803	rs2650705	G	A	0.137	-0.017	0.003	3.7e-09	249835	6.52e-05	35
10	106467853	rs3896224	G	A	0.45	0.02	0.002	2.7e-21	249835	0.00019408	89
10	97941022	rs61856978	C	T	0.307	-0.015	0.002	5.7e-13	249835	0.00010095	49
10	134182921	rs7079070	A	G	0.429	-0.017	0.002	1.2e-15	249835	0.00013341	62
10	9973015	rs7091634	G	A	0.371	0.013	0.002	3.8e-09	249835	7.29e-05	35
10	11205224	rs7909331	G	A	0.154	-0.016	0.003	2.9e-08	249835	6.34e-05	31
11	27734349	rs12292980	A	G	0.294	-0.013	0.002	1.1e-08	249835	6.7e-05	33
11	12875312	rs1866710	G	A	0.279	0.015	0.002	2.3e-10	249835	8.82e-05	41
11	43771084	rs34804222	G	A	0.393	0.015	0.002	1.9e-13	249835	0.00010875	52
11	79887549	rs4439537	C	T	0.452	0.013	0.002	1.1e-10	249835	8.63e-05	40
11	112843138	rs7110863	G	A	0.433	-0.015	0.002	5e-13	249835	0.00011648	54
11	46342834	rs7476	C	A	0.325	-0.014	0.002	5.6e-10	249835	8.6e-05	40
11	127478073	rs7927195	G	A	0.372	-0.015	0.002	4.9e-13	249835	0.00010793	52
12	41905017	rs10880086	A	G	0.176	0.016	0.003	1.3e-10	249835	7.42e-05	41
12	23238326	rs112633616	C	A	0.03	0.039	0.006	5.2e-11	249835	8.62e-05	44
12	89745477	rs2279574	A	C	0.444	0.012	0.002	2.6e-08	249835	6.99e-05	32
12	84043146	rs7972441	A	C	0.349	-0.015	0.002	1.1e-11	249835	0.00010087	46
13	69332015	rs2174752	T	G	0.423	-0.013	0.002	5.9e-10	249835	8e-05	37
13	60399045	rs341521	A	G	0.297	-0.016	0.002	9e-13	249835	0.00010561	48
13	59492828	rs9538248	A	C	0.331	-0.016	0.002	3e-13	249835	0.00011196	52
14	93885198	rs10144067	T	C	0.496	-0.013	0.002	1.6e-09	249835	8.58e-05	39
14	41059928	rs12147463	A	G	0.163	-0.02	0.003	3.6e-14	249835	0.00011134	60
14	94844947	rs28929474	T	C	0.017	0.042	0.007	1.2e-08	249835	5.75e-05	32
14	47367434	rs3007104	A	G	0.412	-0.015	0.002	1.5e-12	249835	0.00010609	50
14	93915929	rs4569188	A	G	0.319	-0.014	0.002	1.3e-09	249835	7.92e-05	38
14	103323448	rs7151954	G	A	0.217	-0.021	0.003	4e-16	249835	0.00014687	64
14	98553482	rs7152323	G	A	0.44	-0.016	0.002	3.1e-13	249835	0.00011995	55
15	47684280	rs12907546	A	G	0.207	-0.023	0.003	2.1e-19	249835	0.00016905	82
15	91426560	rs4702	A	G	0.437	0.017	0.002	1.1e-16	249835	0.0001456	67
15	97495941	rs7167444	T	G	0.249	-0.014	0.002	8.1e-09	249835	7.11e-05	33
15	83240293	rs783544	C	A	0.241	0.015	0.002	3.5e-10	249835	8e-05	38
16	49622284	rs12448731	T	C	0.134	-0.018	0.003	2.1e-09	249835	7.45e-05	36
16	24727064	rs7188873	G	A	0.383	-0.015	0.002	5.8e-12	249835	0.00010071	48
16	12513797	rs7201310	A	C	0.301	0.012	0.002	2.7e-08	249835	6.16e-05	28
16	735921	rs763053	C	T	0.267	0.016	0.003	4.9e-11	249835	0.0001041	43
16	72505534	rs76513770	C	T	0.11	0.024	0.003	4.9e-15	249835	0.00011305	60
16	5825579	rs9923553	G	A	0.279	-0.014	0.002	3.8e-10	249835	7.78e-05	37
17	47454507	rs28406364	T	C	0.376	-0.017	0.002	8.1e-15	249835	0.00012771	62
17	4938924	rs410520	T	C	0.485	0.011	0.002	4.6e-08	249835	6.38e-05	29
17	79095629	rs7503604	A	C	0.491	0.013	0.002	6.1e-10	249835	8.32e-05	38
18	53276589	rs10871582	T	G	0.35	-0.015	0.002	1.3e-12	249835	0.0001065	48
18	22647270	rs4800204	T	C	0.414	-0.013	0.002	4.6e-09	249835	7.58e-05	35
18	40231833	rs592278	A	G	0.432	-0.013	0.002	3.4e-09	249835	7.67e-05	35
18	77579773	rs7236339	A	G	0.184	-0.02	0.003	3.9e-16	249835	0.00012127	65
19	4965064	rs10853981	A	G	0.352	-0.012	0.002	1e-08	249835	6.9e-05	31
19	36252494	rs807478	G	A	0.496	0.012	0.002	1.9e-09	249835	7.44e-05	34
20	14731057	rs117831144	T	C	0.018	-0.036	0.006	3.4e-08	249835	4.45e-05	31
20	51510926	rs1609598	T	C	0.314	-0.012	0.002	3.3e-08	249835	6.41e-05	31
20	62439274	rs4809230	A	G	0.073	0.023	0.004	2.5e-09	249835	7.18e-05	35
21	40512129	rs6517512	G	A	0.039	-0.028	0.005	3.2e-08	249835	5.64e-05	30
a Approximated F-statistic (Huang W et al., 2021) representing instrument strength calculated using the formula: beta2 / standard error2.

## Sheet: Table S2
Supplementary Table 2. Detailed information for instrumental variables of Age at menarche													back
Chr	Position	rsID	Effect Allele	Other Allele	EAF	Beta	SE	P(<5×10-8)	Samplesize	R2	F-statistica
1	177889480	rs543874	G	A	0.187	-0.079	0.014	3.8e-08	29346	0.00190649	30
1	165406187	rs79627842	C	T	0.123	-0.13	0.018	8.23e-13	29346	0.00365931	51
6	105417978	rs314268	A	G	0.353	-0.14	0.013	5.09e-28	29346	0.00896457	120
9	108949159	rs10978435	C	T	0.348	-0.09	0.014	4.13e-10	24913	0.00365842	39
9	108967088	rs2090409	A	C	0.327	-0.097	0.013	1.05e-13	29346	0.00411572	55
16	69945532	rs2362643	A	G	0.335	-0.087	0.013	7.39e-11	27368	0.00340345	43
a Approximated F-statistic (Huang W et al., 2021) representing instrument strength calculated using the formula: beta2 / standard error2.

## Sheet: Table S3
Supplementary Table 3. Detailed information for instrumental variables of Age at first birth													back
Chr	Position	rsID	Effect Allele	Other Allele	EAF	Beta	SE	P(<5×10-8)	Samplesize	R2	F-statistica
1	78623626	rs17391694	T	C	0.096	-0.083	0.014	8.15e-10	542901	0.00120038	38
1	66635371	rs2069278	C	T	0.33	-0.058	0.01	3.13e-09	542901	0.00146711	35
1	44338575	rs2906457	C	A	0.305	0.065	0.01	2.92e-10	542901	0.00178634	40
1	88845494	rs693691	C	T	0.144	-0.077	0.014	1.26e-08	542901	0.00146251	33
1	210322929	rs7516843	G	A	0.365	0.061	0.01	3.12e-10	542901	0.00173013	40
2	5891511	rs11887646	G	A	0.263	0.071	0.011	2.25e-10	542901	0.00193962	40
2	104181649	rs13413037	G	A	0.419	-0.058	0.01	2.3e-09	542901	0.0016215	35
2	51873599	rs1606974	G	A	0.039	-0.075	0.014	4.61e-08	542901	0.00041313	30
2	60463149	rs359271	C	T	0.434	-0.062	0.01	1.88e-10	542901	0.00190112	40
2	12797853	rs72779695	T	C	0.111	-0.085	0.015	4.87e-09	542901	0.00142592	34
2	156465747	rs80153284	A	C	0.014	0.231	0.041	1.74e-08	542901	0.00146997	32
3	24905460	rs112512729	G	T	0.056	0.097	0.018	3.5e-08	542901	0.00097911	30
3	74883069	rs11915934	G	A	0.169	-0.073	0.012	2.25e-09	542901	0.0014968	36
3	84558093	rs142800469	T	C	0.424	0.056	0.01	1.31e-08	542901	0.00154321	32
3	17966157	rs1430901	G	A	0.43	0.056	0.009	1.33e-09	542901	0.00154862	37
3	132558241	rs9818010	T	G	0.288	0.063	0.01	5.63e-10	542901	0.00162874	38
3	49916044	rs9838987	G	A	0.486	-0.118	0.01	5.55e-33	542901	0.00689779	144
4	140946828	rs17314804	T	C	0.348	0.066	0.01	2.67e-12	542901	0.00198845	49
4	77053834	rs61750814	C	T	0.172	-0.08	0.013	6.32e-10	542901	0.00180474	38
5	45099778	rs10941692	C	T	0.208	0.07	0.011	8.84e-10	542901	0.0016225	38
5	140989410	rs11167753	C	T	0.265	-0.057	0.01	1.04e-08	542901	0.00128471	33
5	133875033	rs11242222	G	A	0.216	0.069	0.012	1.67e-08	542901	0.00159225	32
5	24900760	rs33920398	C	T	0.285	-0.057	0.01	3.93e-08	542901	0.00133895	30
6	31604894	rs34137317	T	C	0.011	0.247	0.04	6.15e-10	542901	0.00132229	38
6	63749513	rs6908444	A	G	0.373	-0.056	0.01	4.51e-08	542901	0.00145606	30
6	19859654	rs6923535	A	G	0.407	-0.052	0.009	2.12e-08	542901	0.00130482	31
6	98353935	rs9401333	C	A	0.402	-0.071	0.01	3.24e-12	542901	0.00238888	49
7	140182514	rs113247159	C	T	0.312	0.064	0.012	2.68e-08	542901	0.00176427	31
7	49854560	rs17731405	G	A	0.155	-0.074	0.013	1.21e-08	542901	0.00141587	32
7	114194615	rs1859100	G	T	0.468	-0.054	0.009	1.08e-08	542901	0.00144673	33
7	2059761	rs55988458	A	G	0.213	0.073	0.012	1.16e-09	542901	0.00176527	37
7	71782460	rs78928669	G	A	0.036	0.142	0.026	4.22e-08	542901	0.00139168	30
8	9556500	rs11249939	A	G	0.351	0.063	0.01	1.56e-10	542901	0.00182529	41
8	145686505	rs11774212	T	C	0.498	0.055	0.01	1.08e-08	542901	0.00151798	33
9	16723742	rs10962552	T	C	0.162	-0.071	0.013	3.12e-08	542901	0.00135715	31
10	118893231	rs6585429	G	A	0.193	0.084	0.012	1.08e-11	542901	0.00219622	46
11	28008972	rs4244533	A	G	0.189	-0.072	0.012	1.33e-09	542901	0.00158414	37
12	121407256	rs12815613	G	A	0.317	0.056	0.01	5.75e-09	542901	0.00137766	34
12	56427808	rs1702877	T	C	0.327	0.06	0.01	8.22e-10	542901	0.00159509	38
14	72213258	rs6574018	T	G	0.339	0.056	0.01	2.42e-08	542901	0.00138542	31
15	74092777	rs8030494	A	C	0.407	0.055	0.01	1.3e-08	542901	0.0014333	32
17	29241038	rs57432042	C	T	0.085	0.091	0.017	4.57e-08	542901	0.00128065	30
17	56641200	rs7359501	T	C	0.379	0.057	0.009	1.82e-09	542901	0.00150219	36
18	75902735	rs11081529	C	T	0.25	-0.06	0.01	1.81e-09	542901	0.00132582	36
18	53260732	rs590076	A	G	0.352	-0.055	0.01	5.78e-09	542901	0.0013949	34
18	36510587	rs60222682	T	C	0.16	-0.065	0.012	3.51e-08	542901	0.00112175	30
19	13285293	rs8110682	C	T	0.366	0.07	0.011	2.59e-10	542901	0.00224114	40
20	31097877	rs293566	C	T	0.314	-0.069	0.01	2.18e-12	542901	0.00207529	49
21	46642764	rs2253763	C	T	0.369	-0.053	0.01	4.58e-08	542901	0.00132761	30
a Approximated F-statistic (Huang W et al., 2021) representing instrument strength calculated using the formula: beta2 / standard error2.

## Sheet: Table S4
Supplementary Table 4. Detailed information for instrumental variables of Age at menopause													back
Chr	Position	rsID	Effect Allele	Other Allele	EAF	Beta	SE	P(<5×10-8)	Samplesize	R2	F-statistica
12	66704225	rs75770066	G	A	0.035	1.061	0.182	6.07e-09	10527	0.0755742	34
19	55833664	rs11668344	G	A	0.342	-0.422	0.059	7.35e-13	11859	0.0801394	52
20	5948227	rs16991615	A	G	0.067	0.772	0.12	1.26e-10	10527	0.0740021	41
a Approximated F-statistic (Huang W et al., 2021) representing instrument strength calculated using the formula: beta2 / standard error2.

## Sheet: Table S5
Supplementary Table 5. Detailed information for instrumental variables of Lifetime number of sexual partners													back
Chr	Position	rsID	Effect Allele	Other Allele	EAF	Beta	SE	P(<5×10-8)	Samplesize	R2	F-statistica
1	53743677	rs10788954	C	T	0.501	-0.012	0.002	1.4e-10	378882	7.04e-05	41
1	97136327	rs11165696	G	A	0.178	0.015	0.002	4.3e-10	378882	6.63e-05	39
1	204965657	rs1375601	G	A	0.584	-0.011	0.002	9.4e-09	378882	5.72e-05	33
1	243619130	rs35488407	G	C	0.159	-0.014	0.003	4.3e-08	378882	5.13e-05	30
1	44071221	rs631248	A	G	0.78	-0.013	0.002	2.2e-09	378882	6.09e-05	36
2	60504939	rs1512224	C	G	0.587	0.014	0.002	4.8e-14	378882	9.66e-05	57
2	22558876	rs58184964	A	G	0.385	0.012	0.002	2.1e-10	378882	6.9e-05	40
2	77333989	rs6721925	T	A	0.257	0.012	0.002	7.4e-09	378882	5.81e-05	33
2	135479980	rs6723108	T	G	0.493	0.01	0.002	3.5e-08	378882	5.11e-05	30
2	44271496	rs75120545	T	C	0.03	-0.034	0.006	3e-09	378882	6.68e-05	35
2	76486071	rs75974927	C	T	0.068	0.021	0.004	2.5e-08	378882	5.36e-05	31
2	60138262	rs966971	T	C	0.585	0.012	0.002	4.6e-11	378882	7.39e-05	43
3	147106319	rs2279829	T	C	0.215	-0.015	0.002	9.8e-11	378882	7.15e-05	42
3	174225252	rs28548534	T	C	0.251	0.012	0.002	2.4e-08	378882	5.3e-05	31
3	85651136	rs34495106	G	A	0.627	-0.014	0.002	2.4e-13	378882	9.31e-05	54
3	117347142	rs9846870	A	C	0.838	0.015	0.003	9.9e-09	378882	5.76e-05	33
4	31141947	rs16884402	C	T	0.288	-0.012	0.002	1.5e-08	378882	5.47e-05	32
4	106185456	rs2726461	T	C	0.809	-0.016	0.002	2.5e-11	378882	7.6e-05	45
4	130045700	rs542391	T	C	0.904	-0.019	0.003	9.1e-10	378882	6.42e-05	37
5	45307926	rs12655983	G	T	0.134	0.015	0.003	1.7e-08	378882	5.41e-05	32
5	166951962	rs1560660	A	G	0.648	-0.012	0.002	1e-09	378882	6.38e-05	37
5	103965358	rs162057	G	T	0.662	0.012	0.002	1.4e-09	378882	6.23e-05	37
5	152187782	rs55918828	T	C	0.285	-0.013	0.002	6.9e-11	378882	7.27e-05	43
6	100993125	rs10782302	C	T	0.494	0.012	0.002	1.4e-11	378882	7.77e-05	46
6	151892135	rs4869737	T	C	0.699	0.012	0.002	9.6e-09	378882	5.61e-05	33
6	100126102	rs62432515	T	C	0.055	-0.024	0.004	7.6e-09	378882	5.85e-05	33
6	28671343	rs6908726	C	G	0.876	0.017	0.003	1.5e-09	378882	6.23e-05	37
7	1895755	rs12667600	A	C	0.392	-0.011	0.002	1.4e-08	378882	5.49e-05	32
7	133743393	rs1986692	G	A	0.383	-0.011	0.002	7.2e-09	378882	5.78e-05	33
7	127286435	rs2119453	A	T	0.412	0.011	0.002	3.3e-09	378882	5.99e-05	35
7	3588408	rs2341580	C	T	0.258	-0.012	0.002	6.1e-09	378882	5.76e-05	34
7	114116881	rs7783012	A	G	0.591	0.014	0.002	1.7e-13	378882	9.29e-05	54
7	115031575	rs9641538	A	G	0.555	-0.01	0.002	2.3e-08	378882	5.31e-05	31
8	76749722	rs2035166	G	A	0.679	0.011	0.002	4e-08	378882	5.13e-05	30
8	65529350	rs62521080	A	G	0.101	-0.022	0.003	2.9e-13	378882	9.11e-05	53
10	56646290	rs10763152	A	G	0.556	-0.011	0.002	1.3e-08	378882	5.51e-05	32
10	102747363	rs3740484	T	G	0.33	-0.011	0.002	2.4e-08	378882	5.28e-05	31
10	134139482	rs55731932	T	C	0.326	0.011	0.002	9.4e-09	378882	5.65e-05	33
11	112850643	rs2186707	A	T	0.386	0.012	0.002	4.2e-10	378882	6.63e-05	39
12	348876	rs10774020	C	T	0.665	-0.012	0.002	1.3e-09	378882	6.29e-05	37
12	102610368	rs11111212	G	A	0.217	0.013	0.002	1.5e-08	378882	5.45e-05	32
12	120164264	rs2936831	C	T	0.533	0.011	0.002	3e-09	378882	6e-05	35
14	98549383	rs10782490	C	T	0.47	0.015	0.002	7.7e-16	378882	0.00011062	65
14	48559491	rs11627454	G	A	0.222	-0.013	0.002	2.4e-09	378882	6.11e-05	36
14	103800071	rs2281824	T	C	0.279	-0.011	0.002	4.8e-08	378882	5.09e-05	30
15	91426560	rs4702	A	G	0.557	-0.013	0.002	1.8e-12	378882	8.46e-05	50
16	49561498	rs8063842	A	G	0.08	0.022	0.003	1.4e-10	378882	7.24e-05	41
16	72006370	rs9922596	T	C	0.22	-0.014	0.002	6e-10	378882	6.56e-05	38
17	43925297	rs17690703	T	C	0.264	-0.014	0.002	8.9e-12	378882	7.88e-05	47
17	66042238	rs62084701	T	C	0.748	-0.013	0.002	2.8e-10	378882	6.78e-05	40
18	40505274	rs117236391	A	G	0.022	-0.036	0.006	1.8e-08	378882	5.75e-05	32
18	49997807	rs1372626	A	G	0.593	-0.011	0.002	1.1e-09	378882	6.34e-05	37
18	53164762	rs56016607	G	A	0.053	-0.03	0.004	3.1e-13	378882	9.22e-05	53
19	18224729	rs273512	T	C	0.405	-0.012	0.002	5.7e-10	378882	6.55e-05	38
a Approximated F-statistic (Huang W et al., 2021) representing instrument strength calculated using the formula: beta2 / standard error2.

## Sheet: Table S6
Supplementary Table 6. Detailed information for instrumental variables of Age at last live birth													back
Chr	Position	rsID	Effect Allele	Other Allele	EAF	Beta	SE	P(<5×10-8)	Samplesize	R2	F-statistica
6	151892135	rs4869737	T	C	0.701	-0.029	0.004	2.23e-12	180952	0.00036293	49
9	3022270	rs7041058	G	T	0.522	0.021	0.004	3.87e-08	180952	0.00022473	30
10	118777998	rs10749233	C	G	0.759	-0.025	0.005	2.64e-08	180952	0.00023406	31
a Approximated F-statistic (Huang W et al., 2021) representing instrument strength calculated using the formula: beta2 / standard error2.

## Sheet: Table S7
Supplementary Table 7. Detailed information for instrumental variables of Number of live births													back
Chr	Position	rsID	Effect Allele	Other Allele	EAF	Beta	SE	P(<5×10-8)	Samplesize	R2	F-statistica
6	151892135	rs4869737	T	C	0.701	-0.029	0.004	2.23e-12	180952	0.00036293	49
9	3022270	rs7041058	G	T	0.522	0.021	0.004	3.87e-08	180952	0.00022473	30
10	118777998	rs10749233	C	G	0.759	-0.025	0.005	2.64e-08	180952	0.00023406	31
a Approximated F-statistic (Huang W et al., 2021) representing instrument strength calculated using the formula: beta2 / standard error2.

## Sheet: Table S8
Supplementary Table 8. Detailed information for instrumental variables of Number of stillbirths													back
Chr	Position	rsID	Effect Allele	Other Allele	EAF	Beta	SE	P(<5×10-6)	Samplesize	R2	F-statistica
2	192335988	rs73980757	A	G	0.016	0.032	0.007	1.9e-06	78879	3.29e-05	23
4	184383916	rs4862207	C	T	0.613	-0.008	0.002	1.6e-06	78879	3.36e-05	23
4	160437357	rs72701289	G	T	0.051	0.018	0.004	4.2e-06	78879	3.09e-05	21
4	79497345	rs76672276	G	A	0.016	0.033	0.007	3.2e-06	78879	3.3e-05	22
5	54704920	rs141519112	T	C	0.01	0.043	0.009	3.2e-06	78879	3.48e-05	22
5	171239782	rs838795	C	T	0.577	0.008	0.002	4.6e-06	78879	3.1e-05	21
6	45900530	rs72871469	C	T	0.01	0.046	0.009	2.7e-07	78879	4e-05	26
11	95516536	rs7949888	G	A	0.533	-0.009	0.002	4.3e-07	78879	3.78e-05	26
17	79568216	rs143125202	T	C	0.008	0.048	0.01	3.7e-06	78879	3.52e-05	21
17	3394769	rs76398592	A	G	0.069	-0.017	0.004	2.3e-06	78879	3.71e-05	22
18	59405839	rs75307012	G	A	0.065	-0.017	0.004	3e-06	78879	3.37e-05	22
19	33099777	rs116878925	T	C	0.022	0.03	0.006	1.4e-06	78879	3.85e-05	23
22	43867760	rs5996344	A	T	0.039	0.022	0.005	1.2e-06	78879	3.57e-05	24
a Approximated F-statistic (Huang W et al., 2021) representing instrument strength calculated using the formula: beta2 / standard error2.

## Sheet: Table S9
Supplementary Table 9. Detailed information for instrumental variables of Number of spontaneous miscarriages													back
Chr	Position	rsID	Effect Allele	Other Allele	EAF	Beta	SE	P(<5×10-6)	Samplesize	R2	F-statistica
2	139761487	rs72872544	G	A	0.09	-0.029	0.006	4.8e-06	78700	0.00013988	21
2	104998564	rs13387354	G	C	0.195	0.021	0.005	1.9e-06	78700	0.00014482	23
2	73265270	rs34705317	T	C	0.009	0.106	0.021	7.6e-07	78700	0.00019186	24
4	97751638	rs12509492	G	A	0.096	-0.029	0.006	1.6e-06	78700	0.00014729	23
5	132322273	rs7725580	G	A	0.202	0.021	0.005	3.6e-06	78700	0.00014177	21
6	31543031	rs1800629	A	G	0.194	0.021	0.005	3.5e-06	78700	0.00013782	22
7	130254925	rs148749307	T	C	0.182	0.022	0.005	2.4e-06	78700	0.00014951	22
10	8067568	rs12358655	T	C	0.108	-0.027	0.006	4.4e-06	78700	0.00014258	21
10	45326072	rs4948915	A	G	0.066	-0.038	0.007	1.5e-07	78700	0.00018239	28
11	118529703	rs2276064	A	G	0.013	-0.081	0.016	5.3e-07	78700	0.00016242	25
12	85207937	rs78125200	T	A	0.021	0.059	0.013	3.8e-06	78700	0.00014349	21
13	23397674	rs9552721	A	G	0.483	0.017	0.004	3.3e-06	78700	0.00013862	22
16	7414430	rs143461518	T	C	0.017	0.064	0.014	3.7e-06	78700	0.00014062	21
16	79365779	rs7204581	T	A	0.946	0.038	0.008	1.9e-06	78700	0.00014782	23
19	38893289	rs73044947	C	G	0.032	-0.047	0.01	3.8e-06	78700	0.0001365	21
20	49185272	rs2904270	A	G	0.519	-0.017	0.004	2.2e-06	78700	0.00014425	22
a Approximated F-statistic (Huang W et al., 2021) representing instrument strength calculated using the formula: beta2 / standard error2.

[truncated: 6 more sheets: Table S10, Table S11, Table S12, Table S13, Table S14, Table S15]
